# Supplementary material for: Cancer Cell Membrane-Coated Nanosuspensions for Enhanced Chemotherapeutic Treatment of Glioma
Source: Molecules. 2021 Aug 23;26(16):5103. doi: 10.3390/molecules26165103 (PMC8400986; doi:10.3390/molecules26165103)
Supplement: Supplementary file 1 [file molecules-26-05103-s001.zip]

Archive with 1 entries (1 files):
- molecules-1309041-supplementary.pdf
